# Supplementary material for: Hadal Snailfishes (Teleostei: Liparidae) Extend Across Multiple Trenches: Molecular Insights and Implications for Taxonomic Nomenclature
Source: Ecol Evol. 2025 Sep 29;15(10):e71779. doi: 10.1002/ece3.71779 (PMC12479125; doi:10.1002/ece3.71779)
Supplement: Supplementary file 7 — Table S1. Specimen metadata with the collection location, depth, year collected, method of collection, and the associated Genbank numbers per loci. [file ECE3-15-e71779-s005.xlsx]

## Sheet: Supp_Table1
Supplementary Table 1: Specimen metadata with the collection location, depth, year collected, method of collection, and the associated Genbank numbers per loci.
SAMPLENO. prefix	SEQ ID	PHYLUM	CLASS	FAMILY	GENUS	SPECIES	COMMON NAME	HABIT	TRENCH	OCEAN	SITE (FIELD THAT PRINTS LABEL)	Latitude	Longitude	DegreeLat	MinuteLat	LatitudeDD	DegreeLong	MinuteLong	LongitudeDD	ALT_FR(M)	UNITS	EXPEDITION	VESSEL	STATION	COLLMETH	DTFR	YEAR_COLL	SOURCE	INSTITUTE	SPECNUM	SPCMTYPE	FIX	PRESERVATIVE	SAMPLE_STORAGE	GB_16S	GB_CytB	GB_COI
JPT_CL1_8000_F1-2	UWADSC001001	Chordata	Actinopteri	Liparidae	Pseudoliparis	C.f. belyaevi	Snailfish	Marine	Japan Trench	North Pacific	Japan Trench, North Pacific Ocean			36	5.96	36.0993	142	43.22	142.72	8022	Metres	Ring of Fire : Japan Leg 1 2022 : DSSV Pressure Drop	DSSV Pressure Drop	JPT_CL1_8000_	Baited Lander	2022-08-20	2022	Collected	UWA	1	Animal	100% Ethanol + UF	100% Ethanol	UWA	PP446528	PP458989	PP446511
JPT_CL1_8000_F2-2	UWADSC001002	Chordata	Actinopteri	Liparidae	Pseudoliparis	C.f. belyaevi	Snailfish	Marine	Japan Trench	North Pacific	Japan Trench, North Pacific Ocean			36	5.96	36.0993	142	43.22	142.72	8022	Metres	Ring of Fire : Japan Leg 1 2022 : DSSV Pressure Drop	DSSV Pressure Drop	JPT_CL1_8000_	Baited Lander	2022-08-20	2022	Collected	UWA	1	Animal	100% Ethanol + UF	100% Ethanol	UWA	PP446529	PP458990	PP446512
JPT_SK3_8000_F1-2	UWADSC001003	Chordata	Actinopteri	Liparidae	Pseudoliparis	C.f. belyaevi	Snailfish	Marine	Japan Trench	North Pacific	Japan Trench, North Pacific Ocean			36	7.14	36.119	142	47.12	142.785	6833	Metres	Ring of Fire : Japan Leg 2 2022 : DSSV Pressure Drop	DSSV Pressure Drop	JPT_SK3_8000_	Baited Lander	2022-09-16	2022	Collected	UWA	1	Animal	100% Ethanol + UF	100% Ethanol	UWA	PP446530	PP458991	PP446513
JPT_SK3_8000_F2-2	UWADSC001004	Chordata	Actinopteri	Liparidae	Pseudoliparis	C.f. belyaevi	Snailfish	Marine	Japan Trench	North Pacific	Japan Trench, North Pacific Ocean			36	7.14	36.119	142	47.12	142.785	6833	Metres	Ring of Fire : Japan Leg 2 2022 : DSSV Pressure Drop	DSSV Pressure Drop	JPT_SK3_8000_	Baited Lander	2022-09-16	2022	Collected	UWA	1	Animal	100% Ethanol + UF	100% Ethanol	UWA	PP446531	PP458992	PP446514
JPT_CL3_7500_F2-2	UWADSC001006	Chordata	Actinopteri	Liparidae	Pseudoliparis	C.f. belyaevi	Snailfish	Marine	Japan Trench	North Pacific	Japan Trench, North Pacific Ocean			36	5.31	36.0885	142	51.03	142.851	7453	Metres	Ring of Fire : Japan Leg 2 2022 : DSSV Pressure Drop	DSSV Pressure Drop	JPT_CL3_7500_	Baited Lander	2022-09-16	2022	Collected	UWA	1	Animal	100% Ethanol + UF	100% Ethanol	UWA	PP446532	PP458993	PP446515
EC_SK3_7500_F1-2	UWADSC001007	Chordata	Actinopteri	Liparidae	Pseudoliparis	C.f. belyaevi	Snailfish	Marine	Japan Trench	North Pacific	Japan Trench, North Pacific Ocean			38	2.68	38.0447	143	59.94	143.999	7528	Metres	Ring of Fire : Japan Leg 2 2022 : DSSV Pressure Drop	DSSV Pressure Drop	EC_SK3_7500_	Baited Lander	2022-09-04	2022	Collected	UWA	1	Animal	100% Ethanol + UF	100% Ethanol	UWA	PP446533	PP458994	PP446516
EC_SK3_7500_F2-2	UWADSC001008	Chordata	Actinopteri	Liparidae	Pseudoliparis	C.f. belyaevi	Snailfish	Marine	Japan Trench	North Pacific	Japan Trench, North Pacific Ocean			38	2.68	38.0447	143	59.94	143.999	7528	Metres	Ring of Fire : Japan Leg 2 2022 : DSSV Pressure Drop	DSSV Pressure Drop	EC_SK3_7500_	Baited Lander	2022-09-04	2022	Collected	UWA	1	Animal	100% Ethanol + UF	100% Ethanol	UWA	PP446534	PP458995	PP446517
EC_SK6_7500_F1-2	UWADSC001009	Chordata	Actinopteri	Liparidae	Pseudoliparis	C.f. belyaevi	Snailfish	Marine	Japan Trench	North Pacific	Japan Trench, North Pacific Ocean			38	35.59	38.5932	144	2.51	144.042	7498	Metres	Ring of Fire : Japan Leg 2 2022 : DSSV Pressure Drop	DSSV Pressure Drop	EC_SK6_7500_	Baited Lander	2022-09-08	2022	Collected	UWA	1	Animal	100% Ethanol + UF	100% Ethanol	UWA	PP446535	PP458996	PP446518
EC_SK3_7500_F3-2	UWADSC001010	Chordata	Actinopteri	Liparidae	Pseudoliparis	C.f. belyaevi	Snailfish	Marine	Japan Trench	North Pacific	Japan Trench, North Pacific Ocean			38	2.68	38.0447	143	59.94	143.999	7528	Metres	Ring of Fire : Japan Leg 2 2022 : DSSV Pressure Drop	DSSV Pressure Drop	EC_SK3_7500_	Baited Lander	2022-09-04	2022	Collected	UWA	1	Animal	100% Ethanol + UF	100% Ethanol	UWA	PP446536	PP458997	PP446519
EC_CL3_7000_F1-2	UWADSC001011	Chordata	Actinopteri	Liparidae	Pseudoliparis	C.f. belyaevi	Snailfish	Marine	Japan Trench	North Pacific	Japan Trench, North Pacific Ocean			38	2.39	38.0398	143	55.67	143.928	7002	Metres	Ring of Fire : Japan Leg 2 2022 : DSSV Pressure Drop	DSSV Pressure Drop	EC_CL3_7000_	Baited Lander	2022-09-04	2022	Collected	UWA	1	Animal	100% Ethanol + UF	100% Ethanol	UWA	PP446537	PP458998	PP446520
EC_CL2_7200_F1-1	UWADSC001012	Chordata	Actinopteri	Liparidae	Pseudoliparis	C.f. belyaevi	Snailfish	Marine	Japan Trench	North Pacific	Japan Trench, North Pacific Ocean			38	2.78	38.0464	144	3.53	144.059	7211	Metres	Ring of Fire : Japan Leg 2 2022 : DSSV Pressure Drop	DSSV Pressure Drop	EC_CL2_7200_	Baited Lander	2022-09-03	2022	Collected	UWA	1	Animal	100% Ethanol + UF	100% Ethanol	UWA	PP446538	PP458999	PP446521
EC_CL3_7000_F2-1	UWADSC001014	Chordata	Actinopteri	Liparidae	Pseudoliparis	C.f. belyaevi	Snailfish	Marine	Japan Trench	North Pacific	Japan Trench, North Pacific Ocean			38	2.78	38.0464	144	3.53	144.059	7211	Metres	Ring of Fire : Japan Leg 2 2022 : DSSV Pressure Drop	DSSV Pressure Drop	EC_CL2_7200_	Baited Lander	2022-09-03	2022	Collected	UWA	1	Animal	100% Ethanol + UF	100% Ethanol	UWA	PP446539	PP459000	PP446522
JPT_CL3_7500_F1-1	UWADSC004018	Chordata	Actinopteri	Liparidae	Notoliparis	c.f. stewarti	Snailfish	Marine	Japan Trench	North Pacific	Japan Trench, North Pacific Ocean			36	5.31	36.0885	142	51.03	142.851	7453	Metres	Ring of Fire : Japan Leg 2 2022 : DSSV Pressure Drop	DSSV Pressure Drop	JPT_CL3_7500_	Baited Lander	2022-09-16	2022	Collected	UWA	1	Animal	100% Ethanol + UF	100% Ethanol	UWA	PP446523	PP458984	PP447191
EC_CL2_7200_F2-1	UWADSC004019	Chordata	Actinopteri	Liparidae	Notoliparis	c.f. stewarti	Snailfish	Marine	Japan Trench	North Pacific	Japan Trench, North Pacific Ocean			38	2.78	38.0464	144	3.53	144.059	7211	Metres	Ring of Fire : Japan Leg 2 2022 : DSSV Pressure Drop	DSSV Pressure Drop	EC_CL2_7200_	Baited Lander	2022-09-03	2022	Collected	UWA	1	Animal	100% Ethanol + UF	100% Ethanol	UWA	PP446524	PP458985	PP447192
EC_SK8_7500_F1-1	UWADSC004022	Chordata	Actinopteri	Liparidae	Pseudoliparis	C.f. belyaevi	Snailfish	Marine	Japan Trench	North Pacific	Japan Trench, North Pacific Ocean			38	29.6	38.4933	144	7.03	144.117	7482	Metres	Ring of Fire : Japan Leg 2 2022 : DSSV Pressure Drop	DSSV Pressure Drop	EC_SK8_7500_	Baited Lander	2022-09-12	2022	Collected	UWA	1	Animal	100% Ethanol + UF	100% Ethanol	UWA	PP446527	PP458988	PP447195
Notliparis_TT3	Notliparis_TT3	Chordata	Actinopteri	Liparidae	Notoliparis	c.f. kermadecensis	Snailfish	Marine	Tonga Trench	South Pacific	Tonga Trench, South Pacific Ocean	-23.0183	-174.343							7273	Metres				Baited Lander	2023-05-30	2019	Collected	UWA	1	Animal	100% Ethanol + UF	100% Ethanol	UWA
Notoliparis_TT1	Notoliparis_TT1	Chordata	Actinopteri	Liparidae	Notoliparis	c.f. kermadecensis	Snailfish	Marine	Tonga Trench	South Pacific	Tonga Trench, South Pacific Ocean	-23.1727	-174.375							6848	Metres				Baited Lander	2023-06-06	2019	Collected	UWA	1	Animal	100% Ethanol + UF	100% Ethanol	UWA
Notoliparis_TT2	Notoliparis_TT2	Chordata	Actinopteri	Liparidae	Notoliparis	c.f. kermadecensis	Snailfish	Marine	Tonga Trench	South Pacific	Tonga Trench, South Pacific Ocean	-23.1727	-174.375							6848	Metres				Baited Lander	2023-06-06	2019	Collected	UWA	1	Animal	100% Ethanol + UF	100% Ethanol	UWA
NSMT-P:92445,92446,92447		Chordata	Actinopteri	Liparidae	Pseudoliparis	belyaevi			Japan Trench, close to Dai-ichi Kashima Seamount	North Pacific	Japan Trench, close to Dai-ichi Kashima Seamount, North Pacific Ocean									6587	Metres							Collected	NSMT	1	Animal			https://db.kahaku.go.jp/webmuseum_en/col_a1_05/NSMT-P_92447
DFZ_LA1_6000_S1-1	UWADSC004020	Chordata	Actinopteri	Liparidae	Paraliparis	c.f. selti	Snailfish	Marine	Diamantina Fracture Zone	Indian Ocean	Diamantina Fracture Zone, Indian Ocean	-37.1024	113.572	37	6.145	-37.1024	113	34.319	113.572	6177	Metres	Pangea Ocean Explorer, Diamantina Suvey 1	Pangea Ocean Explorer	DFZ_LA1_6000_	Baited Lander	2022-03-26	2022	Collected	UWA	1	Animal	100% ethanol + fridge	100% Ethanol	UWA	PP446525	PP458986	PP447193
DFZ_LA1_6000_S2-1	UWADSC004021	Chordata	Actinopteri	Liparidae	Paraliparis	c.f. selti	Snailfish	Marine	Diamantina Fracture Zone	Indian Ocean	Diamantina Fracture Zone, Indian Ocean	-37.1024	113.572	37	6.145	-37.1024	113	34.319	113.572	6177	Metres	Pangea Ocean Explorer, Diamantina Suvey 1	Pangea Ocean Explorer	DFZ_LA1_6000_	Baited Lander	2022-03-26	2022	Collected	UWA	1	Animal	100% ethanol + fridge	100% Ethanol	UWA	PP446526	PP458987	PP447194
Genbank ingroup sequences
		16S		Cyt-b		COI
Species	Sample identifier	Field code	Genbank Acc #	Field code	Genbank Acc #	Field code	Genbank Acc #
Notoliparis kermadecensis	100350	100350	KY659186	100220	KY659197	100326	KY659179
Notoliparis kermadecensis	100326	100326	KY659189	100326	KY659198	100220	KY659180
Notoliparis kermadecensis	100220	100220	KY659190	100350	KY659195	100350	KY659176
Notoliparis stewarti	100343	100343	KY659187	100343	KY659204	100343	KY659177
Notoliparis stewarti	100344	100344	KY659188	100344	KY659196	100344	KY659178
Pseudoliparis swirei	200094	200094	KY659193	200094	KY659202	200094	KY659185
Pseudoliparis swirei	200084	200084	KY659194	200084	KY659203	200096	KY659181
Pseudoliparis swirei	200096	200096	KY659192	200143	KY659199	200134	KY659183
Pseudoliparis swirei	200143	200143	KY659191	200096	KY659201	200084	KY659184
Pseudoliparis swirei	200134			200134	KY659200	200143	KY659182
Pseudoliparis Yap sp.			MZ254888				MZ254756
Paraliparis selti			MN423252		MN422493		MN422494
Outgroup seqeunces
		16S		Cyt-b		COI
Species	Sample identifier	Field code	Genbank Acc #	Field code	Genbank Acc #	Genbank Acc #	Genabnk reference
Family: Cyclopteridae
Aptocyclus ventricosus		AP004443	Miya et al. (2003)	AP004443	Miya et al. (2003)	AP004443	Miya et al. (2003)
Family: Liparidae
Elassodiscus caudatus		EF508349	Knudsen et al., 2007	EF508329	Knudsen et al., 2007	MH715594	Hastings and Burton*
Elassodiscus caudatus		KJ010741	Elz et al. 2013 *	EF508370	Knudsen et al., 2007	MH715595	Hastings and Burton*
Elassodiscus caudatus		KJ010745	Elz et al. 2013 *	KR422560	Elz et al. 2015 *	MH715596	Hastings and Burton*
Elassodiscus caudatus				KR422569	Elz et al. 2015 *
Nectoliparis pelagicus						FJ164908	Steinke et al., 2009
Nectoliparis pelagicus						FJ164909	Steinke et al., 2009
Liparis ochotensis						MG718032	Sim et al. 2020
Paraliparis antarcticus						KX676116	Mabragaña et al. (2016)
Paraliparis bathybius						EU326411	Rock et al. (2008)
Paraliparis calidus						KY033936	Kenchington et al. (2017)
Paraliparis cephalus						KY570349	Elz et al.*
Paraliparis charcoti						HQ713138	Dettai et al. (2011)
Paraliparis copei						KY033937	Kenchington et al. (2017)
Paraliparis dactylosus						FJ164953	Steinke et al. (2009)
Paraliparis leobergi						HQ713145	Dettai et al. (2011)
Paraliparis aff. Longipectoralis						JN641070	Smith et al.*
Paraliparis mawsoni						HQ713150	Dettai et al. (2011)
Paraliparis melanobranchus						FJ164959	Steinke et al. (2009)
Paraliparis neelovi						JN641069	Smith et al.*
Paraliparis paucidens						FJ164964	Steinke et al. (2009)
Paraliparis pectoralis						GU440448	Hastings and Burton*
Paraliparis rosaceus						KY570351	Elz et al.*
Paraliparis operculosus						JN640730	Smith et al. (2012)
Paraliparis sp. DS-2008						FJ164985	Steinke et al. (2009)
Paraliparis sp. MOP110189						MF956930	Robertson et al. (2017)
Paraliparis sp. JRAS06-106						EU326410	Rock et al. (2008)
Paraliparis thalassobathyalis						EU326328	Rock et al. (2008)
Paraliparis valentinae						HQ713151	Dettai et al. (2011)
NB: * = Genbank direct submission
